# Supplementary material for: A Study on the Antimicrobial and Antibiofilm Peptide 1018-K6 as Potential Alternative to Antibiotics against Food-Pathogen Salmonella enterica
Source: Foods. 2021 Jun 14;10(6):1372. doi: 10.3390/foods10061372 (PMC8232012; doi:10.3390/foods10061372)
Supplement: Supplementary file 1 [file foods-10-01372-s001.zip]

Archive with 1 entries (1 files):
- foods-1220803-supplementary.pdf
